# Supplementary material for: Targeted Metabolomics: The LC-MS/MS Based Quantification of the Metabolites Involved in the Methylation Biochemical Pathways
Source: Metabolites. 2021 Jun 24;11(7):416. doi: 10.3390/metabo11070416 (PMC8307054; doi:10.3390/metabo11070416)
Supplement: Supplementary file 1 [file metabolites-11-00416-s001.zip]

Archive with 1 entries (1 files):
- metabolites-1239080-supplementary.pdf
